# Supplementary material for: Molecular Characterization and Clinical Relevance of Taxonomic Reassignment of Staphylococcus schleiferi Subspecies into Two Separate Species, Staphylococcus schleiferi and Staphylococcus coagulans
Source: Microbiol Spectr. 2023 Feb 28;11(2):e04670-22. doi: 10.1128/spectrum.04670-22 (PMC10101015; doi:10.1128/spectrum.04670-22)
Supplement: Supplemental file 1 — Tables S1-S5. Download spectrum.04670-22-s0001.xls, XLS file, 0.2 MB [file spectrum.04670-22-s0001.xls]

## Sheet: TableS1
Supplementary Table 1: The list of isolates included in this study
Sample id	Host	Clinical_condition	Specimen	Country	Date	Genome-based species	Assembly_accession	mecA	blaZ	aac (6') - aph (2'')	ant(6)-Ia	ant (4')-la and aadD2	lnu(A)	erm(B/C)	tet(K/O)	fosB
20S00326-1	human	unknown	Tissue	NL	2016	schleiferi	GCA_944739695	0	0	0	0	0	0	0	0	0
20S00327-1	human	unknown	Tissue	NL	2017	coagulans	GCA_944738795	0	0	0	0	0	0	0	0	0
20S00328-1	human	bacteremia	Blood culture	NL	2002	schleiferi	GCA_944739665	0	0	0	0	0	0	0	0	0
20S00329-1	human	unknown	Tissue	NL	2017	schleiferi	GCA_944738995	0	0	0	0	0	0	0	0	0
20S00330-1	human	bacteremia	Blood culture	NL	2017	schleiferi	GCA_944739805	0	0	0	0	0	0	0	0	0
20S00331-1	human	bacteremia	Blood culture	NL	2018	schleiferi	GCA_944738665	0	0	0	0	0	0	0	0	0
20S00332-1	human	Neurological	CSF	NL	2004	schleiferi	GCA_944738555	0	0	0	0	0	0	0	0	0
20S00333-1	human	unknown	Tissue	NL	2012	schleiferi	GCA_944739835	0	0	0	0	0	0	0	0	0
20S00334-1	human	bacteremia	Blood culture	NL	2017	schleiferi	GCA_944738315	0	0	0	0	0	0	0	0	0
20S00335-1	human	bacteremia	Blood culture	NL	2016	schleiferi	GCA_944739815	0	0	0	0	0	0	0	0	0
20S00336-1	human	unknown	Tissue	NL	2004	schleiferi	GCA_944739955	0	0	0	0	0	0	0	0	0
20S00337-1	human	bacteremia	Blood culture	NL	2017	schleiferi	GCA_944738305	0	0	0	0	0	0	0	0	0
20S00338-1	human	bacteremia	Blood culture	NL	2014	schleiferi	GCA_944738225	0	0	0	0	0	0	0	0	0
20S00339-1	human	unknown	Tissue	NL	2015	schleiferi	GCA_944739855	0	0	0	0	0	0	0	0	0
20S00340-1	human	bacteremia	Blood culture	NL	2013	schleiferi	GCA_944738525	0	0	0	0	0	0	0	0	0
20S00341-1	human	bacteremia	Blood culture	NL	2016	schleiferi	GCA_944740135	0	0	0	0	0	0	0	0	0
20S00342-1	human	bacteremia	Blood culture	NL	2018	schleiferi	GCA_944740185	0	0	0	0	0	0	0	0	0
20S00343-1	human	Ascites	unknown	NL	2007	schleiferi	GCA_944738445	0	0	0	0	0	0	0	0	0
20S00344-1	human	bacteremia	Blood culture	NL	2002	schleiferi	GCA_944738185	0	0	0	0	0	0	0	0	0
20S00345-1	human	Neurological	CSF	NL	2004	schleiferi	GCA_944739785	0	0	0	0	0	0	0	0	0
20S00581-1	human	bacteremia	Blood culture	NL	2020	schleiferi	GCA_944738325	0	0	0	0	0	0	0	0	0
20S00582-1	human	otitis externa	Ear	NL	2020	coagulans	GCA_944739885	0	0	0	0	0	0	0	0	0
20S00583-1	human	unknown	unknown	NL	2020	schleiferi	GCA_944738545	0	0	0	0	0	0	0	0	0
20S00584-1	human	wound	Tissue	NL	2012	schleiferi	GCA_944738345	0	0	0	0	0	0	0	0	0
20S00585-1	human	wound	Tissue	NL	2016	schleiferi	GCA_944739205	0	0	0	0	0	0	0	0	0
20S00586-1	human	wound	Tissue	NL	2016	schleiferi	GCA_944738235	0	0	0	0	0	0	0	0	0
214062006201-1	canine	otitis externa	Ear	NL	2014	coagulans	GCA_944738415	0	0	0	0	0	0	0	0	0
214070204801-3	canine	otitis externa	Ear	NL	2014	coagulans	GCA_944739235	0	0	0	0	0	0	0	0	0
214072902701-1	canine	otitis externa	Ear	NL	2014	coagulans	GCA_944738265	0	0	0	0	0	0	0	0	0
214082502402-1	canine	otitis externa	Ear	NL	2014	coagulans	GCA_944739335	0	0	0	0	0	1	0	0	0
214082803201-1	canine	otitis externa	Ear	NL	2014	coagulans	GCA_944738455	0	0	0	0	0	0	0	0	0
214090907801-1	canine	otitis externa	Ear	NL	2014	coagulans	GCA_944738515	1	0	0	0	0	0	0	0	0
214111804401-1	canine	otitis externa	Ear	NL	2014	coagulans	GCA_944738245	0	0	0	0	0	0	0	0	0
215010805101-1	canine	otitis externa	Ear	NL	2015	coagulans	GCA_944738285	0	0	0	0	0	0	0	0	0
21S00068-1	canine	otitis externa	Ear	NL	2016	coagulans	GCA_944738835	0	0	0	0	0	0	0	0	0
21S00069-1	canine	otitis externa	Ear	NL	2016	coagulans	GCA_944738565	0	0	0	0	0	0	0	0	0
21S00070-1	canine	otitis externa	Ear	NL	2016	coagulans	GCA_944739315	0	0	0	0	0	0	0	0	0
21S00071-1	canine	otitis externa	Ear	NL	2016	coagulans	GCA_944739325	0	1	0	0	0	0	0	0	0
21S00072-1	canine	otitis externa	Ear	NL	2016	coagulans	GCA_944738955	0	0	0	0	0	0	0	0	0
21S00073-1	canine	otitis externa	Ear	NL	2016	coagulans	GCA_944738275	0	0	0	0	0	0	0	0	0
21S00074-1	canine	otitis externa	Ear	NL	2016	coagulans	GCA_944738465	0	0	0	0	0	0	0	0	0
21S00075-1	feline	otitis externa	Ear	NL	2016	coagulans	GCA_944738395	0	0	0	1	0	0	1	1	0
21S00076-1	canine	Funiculitis	Skin/Hair	NL	2016	coagulans	GCA_944739075	0	0	0	0	0	0	0	0	0
21S00077-1	canine	otitis externa	Ear	NL	2017	coagulans	GCA_944738675	0	0	0	0	0	0	0	0	0
21S00078-1	canine	pyoderma	Skin/Hair	NL	2017	coagulans	GCA_944739115	0	0	0	0	0	0	0	0	0
21S00079-1	canine	unknown	Ear	NL	2017	coagulans	GCA_944739275	0	1	0	0	0	0	0	0	0
21S00080-1	canine	otitis externa	Ear	NL	2017	coagulans	GCA_944739465	0	0	0	0	0	0	0	0	0
21S00082-1	canine	otitis externa	Ear	NL	2017	coagulans	GCA_944739035	0	0	0	0	0	0	0	0	0
21S00083-1	canine	rhinitis	Nose	NL	2017	coagulans	GCA_944739485	0	0	0	0	0	0	0	0	0
21S00084-1	canine	otitis externa	Ear	NL	2017	coagulans	GCA_944738765	0	0	0	0	0	0	0	0	0
21S00085-1	canine	otitis externa	Ear	NL	2017	coagulans	GCA_944738725	0	0	0	0	0	0	0	0	0
21S00086-1	canine	urinary tract infection	Urine	NL	2017	coagulans	GCA_944739055	0	0	0	0	0	0	0	0	0
21S00087-1	canine	otitis externa	Ear	NL	2017	coagulans	GCA_944738705	0	0	0	0	0	0	0	0	0
21S00088-1	feline	unknown	Ear	NL	2018	coagulans	GCA_944739355	0	0	0	0	0	0	0	0	0
21S00089-1	canine	otitis externa	Ear	NL	2018	coagulans	GCA_944739095	0	0	0	0	0	0	0	0	0
21S00090-1	canine	fistula	Tissue	NL	2018	coagulans	GCA_944739455	0	0	0	0	0	0	0	0	0
21S00091-1	canine	otitis externa	Ear	NL	2018	coagulans	GCA_944739575	0	0	0	0	0	0	0	0	0
21S00092-1	canine	otitis externa	Ear	NL	2018	coagulans	GCA_944739565	0	0	0	0	0	0	0	0	0
21S00093-1	canine	otitis externa	Ear	NL	2018	coagulans	GCA_944739025	0	0	0	0	0	0	0	0	0
21S00094-1	canine	otitis externa	Ear	NL	2018	coagulans	GCA_944739135	0	0	0	0	0	0	0	0	0
21S00095-1	canine	otitis externa	Ear	NL	2018	coagulans	GCA_944739425	0	0	0	0	0	0	0	0	0
21S00096-1	canine	otitis externa	Ear	NL	2018	coagulans	GCA_944739435	0	0	0	0	0	0	0	0	0
21S00097-1	canine	otitis externa	Ear	NL	2018	coagulans	GCA_944739475	0	0	0	0	0	0	0	0	0
21S00098-1	canine	unknown	Ear	NL	2019	coagulans	GCA_944739265	0	0	0	0	0	0	0	0	0
21S00099-1	canine	unknown	Ear	NL	2019	coagulans	GCA_944739615	0	0	0	0	0	0	0	0	0
21S00100-1	canine	otitis externa	Ear	NL	2019	coagulans	GCA_944739625	0	0	0	0	0	0	0	0	0
21S00101-1	canine	otitis externa	Ear	NL	2019	coagulans	GCA_944739655	0	0	0	0	0	0	0	0	0
21S00102-1	canine	unknown	Skin/Hair	NL	2019	coagulans	GCA_944739645	0	0	0	0	0	0	0	0	0
21S00103-1	canine	otitis externa	Ear	NL	2019	coagulans	GCA_944739535	0	0	0	0	0	0	0	0	0
21S00104-1	canine	otitis externa	Ear	NL	2019	coagulans	GCA_944739545	0	0	0	0	0	0	0	0	0
21S00105-1	canine	otitis externa	Ear	NL	2019	coagulans	GCA_944738635	0	0	0	0	0	0	0	0	0
21S00106-1	canine	otitis externa	Ear	NL	2019	coagulans	GCA_944738585	0	0	0	0	0	0	0	0	0
21S00107-1	canine	otitis externa	Ear	NL	2019	coagulans	GCA_944738385	0	0	0	0	0	0	0	0	0
21S00108-1	canine	otitis externa	Ear	NL	2020	coagulans	GCA_944740115	0	0	0	0	0	0	0	0	0
21S00109-1	canine	otitis externa	Ear	NL	2020	coagulans	GCA_944740215	0	0	0	0	0	0	0	0	0
21S00110-1	canine	otitis externa	Ear	NL	2020	coagulans	GCA_944738485	0	0	0	0	0	0	0	0	0
21S00111-1	canine	unknown	Ear	NL	2020	coagulans	GCA_944739795	0	0	0	0	0	0	0	0	0
21S00112-1	canine	otitis externa	Ear	NL	2020	coagulans	GCA_944739905	0	0	0	0	0	0	0	0	0
21S00113-1	canine	otitis externa	Ear	NL	2020	coagulans	GCA_944738255	0	0	0	0	0	0	0	0	0
21S00114-1	canine	unknown	Ear	NL	2020	coagulans	GCA_944740025	0	0	0	0	0	0	0	0	0
21S00115-1	canine	wound	Skin/Hair	NL	2020	coagulans	GCA_944738615	0	0	0	0	0	0	0	0	0
21S00116-1	canine	otitis externa	Ear	NL	2020	coagulans	GCA_944739175	0	0	0	0	0	0	0	0	0
21S00117-1	canine	otitis externa	Ear	NL	2020	coagulans	GCA_944738295	0	0	0	0	0	0	0	0	0
21S00128-1	canine	otitis externa	Ear	NL	2016	coagulans	GCA_944738945	0	0	0	0	0	0	0	0	0
21S00130-1	canine	unknown	Ear	NL	2017	coagulans	GCA_944738755	0	0	0	0	0	0	0	0	0
21S00132-1	canine	unknown	Ear	NL	2017	coagulans	GCA_944738595	0	0	0	0	0	0	0	0	0
21S00133-1	canine	unknown	Ear	NL	2017	coagulans	GCA_944739165	0	0	0	0	0	0	0	0	0
21S00135-1	canine	unknown	Nose	NL	2018	coagulans	GCA_944739365	0	0	0	0	0	1	0	0	0
21S00136-1	canine	otitis externa	Ear	NL	2018	coagulans	GCA_944739225	0	0	0	0	0	0	0	0	0
21S00141-1	canine	pyoderma	Skin/Hair	NL	2017	coagulans	GCA_944738015	1	0	0	0	0	0	0	0	0
21S00142-1	canine	unknown	Skin/Hair	NL	2018	coagulans	GCA_944738035	1	0	0	0	0	0	0	0	0
21S00143-1	canine	otitis externa	Ear	NL	2018	coagulans	GCA_944738055	1	1	0	0	0	0	0	0	0
21S00144-1	canine	otitis externa	Skin/Hair	NL	2019	coagulans	GCA_944740275	1	0	0	0	0	0	0	0	0
21S00145-1	canine	pyoderma	Skin/Hair	NL	2019	coagulans	GCA_944739015	1	0	0	0	0	0	0	0	0
21S00146-1	canine	wound	Skin/Hair	NL	2019	coagulans	GCA_944738975	1	0	0	0	0	1	0	0	0
21S00147-1	canine	otitis externa	Ear	NL	2020	coagulans	GCA_944739445	1	0	0	0	0	1	0	0	0
21S00148-1	canine	fistula	Skin/Hair	NL	2020	coagulans	GCA_944739495	1	0	0	0	0	0	0	0	0
21S00149-1	canine	otitis externa	Ear	NL	2020	coagulans	GCA_944739415	1	0	0	0	0	1	0	0	0
21S00175-1	canine	unknown	Ear	NL	2016	coagulans	GCA_944739555	0	0	0	0	0	0	0	0	0
21S00176-1	canine	otitis externa	Ear	NL	2016	coagulans	GCA_944739295	0	0	0	0	0	0	0	0	0
21S00177-1	canine	otitis externa	Ear	NL	2016	coagulans	GCA_944739285	0	0	0	0	0	0	0	0	0
21S00178-1	canine	conjunctivitis	Eye	NL	2016	coagulans	GCA_944739675	0	0	0	0	0	0	0	0	0
21S00179-1	canine	otitis externa	Ear	NL	2016	coagulans	GCA_944739515	0	0	0	0	0	0	0	0	0
21S00180-1	canine	otitis externa	Ear	NL	2016	coagulans	GCA_944739505	0	0	0	0	0	0	0	0	0
21S00181-1	canine	otitis externa	Ear	NL	2016	coagulans	GCA_944738905	0	0	0	0	0	0	0	0	0
21S00182-1	canine	otitis externa	Ear	NL	2017	coagulans	GCA_944739585	0	0	0	0	0	0	0	0	0
21S00183-1	canine	otitis externa	Ear	NL	2017	coagulans	GCA_944739525	0	0	0	0	0	0	0	0	0
21S00184-1	canine	otitis externa	Ear	NL	2017	coagulans	GCA_944739995	0	0	0	0	0	0	0	0	0
21S00185-1	canine	otitis externa	Ear	NL	2017	coagulans	GCA_944739685	0	0	0	0	0	0	0	0	0
21S00186-1	canine	otitis externa	Ear	NL	2017	coagulans	GCA_944740485	0	0	0	0	0	0	0	0	0
21S00187-1	canine	otitis externa	Ear	NL	2017	coagulans	GCA_944739745	0	0	0	0	0	0	0	0	0
21S00188-1	canine	otitis externa	Ear	NL	2017	coagulans	GCA_944739725	0	0	0	0	0	0	0	0	0
21S00189-1	canine	otitis externa	Ear	NL	2018	coagulans	GCA_944739715	0	0	0	0	0	0	0	0	0
21S00190-1	canine	otitis externa	Ear	NL	2018	coagulans	GCA_944740355	0	0	0	0	0	0	0	0	0
21S00191-1	canine	otitis externa	Ear	NL	2018	coagulans	GCA_944739595	0	0	0	0	0	0	0	0	0
21S00192-1	canine	otitis externa	Ear	NL	2018	coagulans	GCA_944738375	0	0	0	0	0	0	0	0	0
21S00193-1	canine	otitis externa	Ear	NL	2018	coagulans	GCA_944738355	0	0	0	0	0	0	0	0	0
21S00195-1	canine	otitis externa	Ear	NL	2018	coagulans	GCA_944740195	0	0	0	0	0	0	0	0	0
21S00196-1	canine	otitis externa	Ear	NL	2018	coagulans	GCA_944739775	0	0	0	0	0	0	0	0	0
21S00197-1	canine	otitis externa	Ear	NL	2019	coagulans	GCA_944740375	0	0	0	0	0	0	0	0	0
21S00198-1	canine	otitis externa	Ear	NL	2019	coagulans	GCA_944739965	0	0	0	0	0	0	0	0	0
21S00199-1	canine	unknown	Ear	NL	2019	coagulans	GCA_944738735	0	0	0	0	0	0	0	0	0
21S00200-1	canine	otitis externa	Ear	NL	2019	coagulans	GCA_944738935	0	0	0	0	0	0	0	0	0
21S00201-1	canine	otitis externa	Ear	NL	2019	coagulans	GCA_944739005	0	0	0	0	0	0	0	0	0
21S00202-1	canine	unknown	Ear	NL	2019	coagulans	GCA_944739865	0	0	0	0	0	0	0	0	0
21S00203-1	canine	otitis externa	Ear	NL	2019	coagulans	GCA_944739145	0	0	0	0	0	0	0	0	0
21S00204-1	canine	pyoderma	Skin/Hair	NL	2020	coagulans	GCA_944738215	0	0	0	0	0	0	0	0	0
21S00205-1	canine	pyoderma	Skin/Hair	NL	2020	coagulans	GCA_944740365	0	0	0	0	0	0	0	0	0
21S00206-1	canine	pyoderma	Skin/Hair	NL	2020	coagulans	GCA_944738575	0	0	0	0	0	0	0	0	0
21S00207-1	canine	otitis externa	Ear	NL	2020	coagulans	GCA_944740165	0	0	0	0	0	0	0	0	0
21S00208-1	canine	unknown	Ear	NL	2020	coagulans	GCA_944738925	0	0	0	0	0	0	0	0	0
21S00209-1	canine	unknown	Ear	NL	2020	coagulans	GCA_944739105	0	0	0	0	0	0	0	0	0
21S00210-1	canine	otitis externa	Ear	NL	2020	coagulans	GCA_944739155	0	0	0	0	0	0	0	0	0
21S00459-1	human	unknown	unknown	NL	2021	schleiferi	GCA_944740175	0	0	0	0	0	0	0	0	0
21S00585-1	canine	otitis externa	Ear	NL	2016	coagulans	GCA_944738335	0	0	0	0	0	0	0	0	0
21S00586-1	canine	otitis externa	Ear	NL	2016	coagulans	GCA_944739705	0	0	0	0	0	0	0	0	0
21S00587-1	canine	otitis externa	Ear	NL	2016	coagulans	GCA_944740245	0	0	0	0	0	0	0	0	0
21S00588-1	canine	otitis externa	Ear	NL	2016	coagulans	GCA_944739845	0	0	0	0	0	0	0	0	0
21S00589-1	canine	otitis externa	Ear	NL	2016	coagulans	GCA_944739735	0	0	0	0	0	0	0	0	0
21S00590-1	canine	otitis externa	Ear	NL	2016	coagulans	GCA_944738715	0	0	0	0	0	0	0	1	0
21S00591-1	canine	otitis externa	Ear	NL	2016	coagulans	GCA_944739825	0	1	0	0	0	0	0	0	0
21S00592-1	canine	otitis externa	Ear	NL	2016	coagulans	GCA_944739755	0	0	0	0	0	0	0	0	0
21S00593-1	canine	otitis externa	Ear	NL	2016	coagulans	GCA_944740095	0	0	0	0	0	0	0	0	0
21S00594-1	canine	otitis externa	Ear	NL	2016	coagulans	GCA_944738895	0	0	0	0	0	0	0	0	0
21S00596-1	canine	otitis externa	Ear	NL	2017	coagulans	GCA_944739915	0	0	0	0	0	0	0	0	0
21S00597-1	canine	otitis externa	Ear	NL	2017	coagulans	GCA_944739045	0	0	0	0	0	0	0	0	0
21S00598-1	canine	otitis externa	Ear	NL	2017	coagulans	GCA_944738205	0	0	0	0	0	0	0	0	0
21S00599-1	canine	otitis externa	Ear	NL	2017	coagulans	GCA_944738475	0	0	0	0	0	0	0	0	0
21S00600-1	canine	otitis externa	Ear	NL	2017	coagulans	GCA_944738435	0	0	0	0	0	0	0	0	0
21S00601-1	canine	otitis externa	Ear	NL	2017	coagulans	GCA_944738405	0	0	0	0	0	0	0	0	0
21S00602-1	feline	otitis externa	Ear	NL	2017	coagulans	GCA_944738605	0	0	0	0	0	0	0	0	0
21S00603-1	canine	otitis externa	Ear	NL	2017	coagulans	GCA_944738195	0	0	0	0	0	0	0	0	0
21S00604-1	canine	otitis externa	Ear	NL	2017	coagulans	GCA_944739765	0	0	0	0	0	0	0	0	0
21S00606-1	canine	otitis externa	Ear	NL	2017	coagulans	GCA_944738425	0	0	0	0	0	0	0	0	0
21S00607-1	canine	otitis externa	Ear	NL	2017	coagulans	GCA_944738495	0	0	0	0	0	0	0	0	0
21S00608-1	canine	otitis externa	Ear	NL	2018	coagulans	GCA_944738365	0	0	0	0	0	0	0	0	0
21S00609-1	canine	otitis externa	Ear	NL	2018	coagulans	GCA_944739385	0	0	0	0	0	0	0	0	0
21S00610-1	canine	conjunctivitis	Eye	NL	2018	coagulans	GCA_944739125	0	0	0	0	0	0	0	0	0
21S00611-1	canine	otitis externa	Ear	NL	2018	coagulans	GCA_944740055	0	0	0	0	0	0	0	0	0
21S00612-1	canine	pyoderma	Skin/Hair	NL	2018	coagulans	GCA_944739375	0	0	0	0	0	0	0	0	0
21S00613-1	canine	otitis externa	Ear	NL	2018	coagulans	GCA_944738825	0	0	0	0	0	0	0	0	0
21S00614-1	canine	otitis externa	Ear	NL	2018	coagulans	GCA_944738985	0	0	0	0	0	0	0	0	0
21S00615-1	canine	otitis externa	Ear	NL	2018	coagulans	GCA_944739255	0	0	0	0	0	0	0	0	0
21S00616-1	canine	unknown	Nose	NL	2018	coagulans	GCA_944739245	0	0	0	0	0	1	0	0	0
21S00871-1	equine	unknown	Utreus	NL	2021	coagulans	GCA_944739945	0	1	0	0	0	0	0	0	0
AP014944.1	canine	pyoderma	Skin/Hair	JP	2009	coagulans	N/A	1	0	0	0	0	0	0	0	0
CP009470	canine	pyoderma	Skin/Hair	USA	2013	coagulans	N/A	0	0	0	0	0	0	0	0	0
CP009676	canine	pyoderma	Skin/Hair	USA	2002	coagulans	N/A	1	0	0	0	0	0	0	0	0
CP009762	canine	pyoderma	Skin/Hair	USA	2005	coagulans	N/A	0	0	0	0	0	0	0	0	0
CP010309	canine	pyoderma	Skin/Hair	USA	2003	coagulans	N/A	1	1	1	0	1	0	0	0	0
CP035007	canine	otitis externa	Ear	KR	2017	coagulans	N/A	1	0	1	0	1	0	0	0	0
DRR015847.1	canine	unknown	unknown	JP	2014	coagulans	N/A	0	0	0	0	0	0	0	0	1
DRR015848.1	canine	unknown	unknown	JP	2014	coagulans	N/A	0	0	0	0	0	0	0	0	0
DRR171271	Unknown	unknown	unknown	JP	Unkown	coagulans	N/A	0	0	0	0	0	0	0	0	0
ERR1682004.1	Mink	unknown	unknown	DK	2013	coagulans	N/A	0	0	0	0	0	0	1	0	0
ERR387123.1	Unknown	unknown	unknown	UK	Unkown	coagulans	N/A	0	0	0	0	0	0	0	0	0
GCF_002901995.1_ASM290199v1_genomic	canine	otitis externa	Ear	DE	1990	coagulans	N/A	0	0	0	0	0	0	0	0	0
GCF_011137095.1_ASM1113709v1_genomic	human	unknown	Nose	USA	2017	schleiferi	N/A	0	0	0	0	0	0	0	0	0
GCF_011137135.1_ASM1113713v1_genomic	human	unknown	Nose	USA	2017	coagulans	N/A	0	0	0	0	0	0	0	0	0
GCF_011137155.1_ASM1113715v1_genomic	human	unknown	Nose	USA	2017	schleiferi	N/A	0	0	0	0	0	0	0	0	0
GCF_011137165.1_ASM1113716v1_genomic	human	unknown	Nose	USA	2017	schleiferi	N/A	0	0	0	0	0	0	0	0	0
GCF_011137195.1_ASM1113719v1_genomic	human	unknown	Nose	USA	2017	schleiferi	N/A	0	0	0	0	0	0	0	0	0
GCF_014129325.1_ASM1412932v1_genomic	Seal	post-mortem	Lung	UK	2011	coagulans	N/A	0	0	0	0	0	0	0	0	0
GCF_014129335.1_ASM1412933v1_genomic	Seal	post-mortem	Lung	UK	2002	coagulans	N/A	0	0	0	0	0	0	0	0	0
GCF_014129345.1_ASM1412934v1_genomic	Seal	post-mortem	Lung	UK	2016	coagulans	N/A	0	0	0	0	0	0	0	0	0
GCF_014129425.1_ASM1412942v1_genomic	Seal	healthy	Oral	AQ	1993	coagulans	N/A	0	0	0	0	0	0	0	0	0
GCF_014129435.1_ASM1412943v1_genomic	canine	pyoderma	Skin/Hair	UK	2016	coagulans	N/A	0	0	0	0	0	0	0	0	0
GCF_014129455.1_ASM1412945v1_genomic	Seal	healthy	Oral	AQ	1983	coagulans	N/A	0	0	0	0	0	0	0	0	0
GCF_014129465.1_ASM1412946v1_genomic	Seal	healthy	Oral	AQ	1993	coagulans	N/A	0	0	0	0	0	0	0	0	0
GCF_014129505.1_ASM1412950v1_genomic	canine	wound	unknown	UK	2016	coagulans	N/A	0	0	0	0	0	0	0	0	0
GCF_015272655.1_ASM1527265v1_genomic	human	squamous_cell_carcinoma	Skin/Hair	AUS	2017	schleiferi	N/A	0	0	0	0	0	0	0	0	0
GCF_900458895_genomic	human	unknown	Jugular cathetar	France	1988	schleiferi	N/A	0	0	0	0	0	0	0	0	0
GCF_902374935.1_MGYG-HGUT-01437_genomic	human	unknown	Gut	Unkown	2016	schleiferi	N/A	0	0	0	0	0	0	0	0	0
LMG19137	canine	pyoderma	Skin/Hair	BE	2015	coagulans	N/A	0	0	0	0	0	0	0	0	0
SRR6852591.1	feline	wound	unknown	USA	2017	coagulans	N/A	1	1	1	0	1	0	0	0	0
SRR7263712.1	canine	pyoderma	Skin/Hair	USA	2018	coagulans	N/A	0	0	0	0	0	0	0	0	0
SRR7500670.1	canine	pyoderma	Skin/Hair	USA	2018	coagulans	N/A	1	0	1	1	0	0	1	1	0
SRR7551905.1	canine	pyoderma	Skin/Hair	USA	2016	coagulans	N/A	0	0	0	0	0	0	0	0	0

## Sheet: TableS2
Supplementary Table 2: Exclusive accessory genomes in animal
Gene	Annotation
group_1713	5'-ribonucleotide phosphohydrolase
bioF	8-amino-7-oxononanoate synthase
vraE	ABC transporter permease protein, involved in vancomycin resistance
group_319	accessory gene regulator protein C
vraB	acetyl-CoA C-acetyltransferase VraB
group_4051	acetyltransferase (GNAT) family protein
aadK	Aminoglycoside 6-adenylyltransferase
fnr	Anaerobic regulatory protein
arsR	arsenical resistance operon repressor
group_597	bacteriophage terminase small subunit
group_742	BglG family transcriptional antiterminator
group_1628	bifunctional cystathionine gamma-lyase/gamma-synthase
hisI	bifunctional phosphoribosyl-AMP cyclohydrolase/phosphoribosyl-ATP pyrophosphatase
ebpS	cell surface elastin binding protein
dmoA_1	Dimethyl-sulfide monooxygenase
radC	DNA repair protein RadC
galT	Galactose-1-phosphate uridylyltransferase
group_1816	Glyoxalase/bleomycin resistance protein/dioxygenase
group_1103	haloacid dehalogenase-like hydrolase
hisC	histidinol-phosphate aminotransferase
group_2115	hypothetical protein
group_2131	hypothetical protein
group_379	hypothetical protein
group_4049	hypothetical protein
group_1717	hypothetical protein
group_2112	hypothetical protein
group_2663	hypothetical protein
group_4056	hypothetical protein
group_1338	hypothetical protein
group_2136	hypothetical protein
group_1084	hypothetical protein
group_1066	hypothetical protein
group_2679	hypothetical protein
group_3374	hypothetical protein
group_3351	hypothetical protein
group_1368	hypothetical protein
group_2822	hypothetical protein
group_2117	hypothetical protein
group_3378	hypothetical protein
group_4057	hypothetical protein
group_2623	hypothetical protein
group_109	hypothetical protein
group_1702	hypothetical protein
group_3993	hypothetical protein
group_857	hypothetical protein
chrA	hypothetical protein
group_719	hypothetical protein
group_3346	hypothetical protein
group_2686	hypothetical protein
group_2654	hypothetical protein
yknW	hypothetical protein
group_1350	hypothetical protein
group_4085	hypothetical protein
group_2133	hypothetical protein
group_706	hypothetical protein
group_2657	hypothetical protein
group_713	hypothetical protein
group_707	hypothetical protein
group_1712	hypothetical protein
group_607	hypothetical protein
group_875	hypothetical protein
group_1082	hypothetical protein
group_105	hypothetical protein
group_178	hypothetical protein
group_2128	hypothetical protein
group_3334	hypothetical protein
group_3366	hypothetical protein
group_1232	hypothetical protein
group_704	hypothetical protein
group_2712	hypothetical protein
group_2688	hypothetical protein
group_2103	hypothetical protein
group_557	hypothetical protein
group_2120	hypothetical protein
group_1378	hypothetical protein
hisF	imidazole glycerol phosphate synthase subunit HisF
group_2107	isochorismatase family protein
group_1384	isochorismatase family protein
vraA	long chain fatty acid CoA ligase, VraA
group_1714	M23/M37 peptidase domain-containing protein
group_262	N-hydroxyarylamine O-acetyltransferase
group_2678	oxidoreductase, zinc-binding dehydrogenase family
lukS-PV	Panton-Valentine leukocidin chain S
prsA	peptidylprolyl isomerase, PrsA
group_3381	phosphoenolpyruvate-dependent sugar phosphotransferase system EIIA 2
group_4071	phospholipase C
group_2685	phosphotransferase system, lactose/cellobiose-specific IIB subunit
group_2062	POT family proton (H )-dependent oligopeptide transporter
group_1311	putative 6-phospho-3-hexuloisomerase
recO	putative recombinational DNA repair protein (RecF pathway)
group_356	Sec family Type I general secretory pathway S26 family signal peptidase I
rbsR	sugar-binding transcriptional regulator, LacI
group_4086	toxin regulatorly-like protein
tam	Trans-aconitate 2-methyltransferase
lip_1	triacylglycerol lipase
group_1044	Trypsin-like serine protease
group_1364	Type 4 prepilin-like proteins leader peptide-processing enzyme
group_2114	Uncharacterized lipoprotein SA2158

## Sheet: TableS3
Supplementary Table 3: Exclusive accessory genomes in human
Gene	Annotation
group_3328	4'-phosphopantetheinyl transferase-like protein
group_3925	5'-ribonucleotide phosphohydrolase
group_3972	acyl-CoA thioester hydrolase
group_1532	allophanate hydrolase subunit 1
group_634	Autolysis and methicillin resistant-related protein
group_1133	bacteriophage tail tape measure protein
yceI_2	base-induced perplasmic lipid-binding protein
group_2270	base-induced perplasmic lipid-binding protein
group_1673	bifunctional N-acetylmuramoyl-L-alanine amidase/endo-beta-N-acetylglucosaminidase, Atl
group_2945	C4-dicarboxylate anaerobic carrier
group_369	C4-dicarboxylate anaerobic carrier
group_1173	Chitosanase
group_199	choline transport protein BetT
group_3978	cobalt (Co2 ) ABC superfamily ATP binding cassette transporter, membrane protein
ykoD_1	cobalt ABC transporter ATPase
group_49	CRISPR-associated endonuclease Cas9
group_3847	Cro/CI family transcriptional regulator
group_1041	D-alanine lipoteichoic acid and wall teichoic acid esterification secreted protein
group_1023	Endo-alpha-N-acetylgalactosaminidase
group_9	fibronectin-binding protein A, FnbA
group_560	glutamate synthase (NADPH), large subunit
group_938	glutamate synthase-ferredoxin large subunit
group_2952	glutamyl endopeptidase
group_3937	glutaredoxin family protein
bglA_1	glycoside hydrolase
group_3960	Hydrazine synthase subunit beta
group_4113	hypothetical bovine pathogenicity island protein
group_4116	hypothetical mobile element-associated protein
group_3817	hypothetical phage-related protein
group_3868	hypothetical protein
group_3861	hypothetical protein
group_3949	hypothetical protein
group_3969	hypothetical protein
group_3852	hypothetical protein
group_3835	hypothetical protein
group_3851	hypothetical protein
group_3974	hypothetical protein
group_3963	hypothetical protein
group_3962	hypothetical protein
group_3954	hypothetical protein
group_3877	hypothetical protein
group_3908	hypothetical protein
group_3886	hypothetical protein
group_3927	hypothetical protein
group_3844	hypothetical protein
group_3909	hypothetical protein
group_3932	hypothetical protein
group_1593	hypothetical protein
group_3054	hypothetical protein
group_3084	hypothetical protein
group_3888	hypothetical protein
group_853	hypothetical protein
group_3976	hypothetical protein
group_3919	hypothetical protein
group_3870	hypothetical protein
group_3885	hypothetical protein
group_3871	hypothetical protein
group_3184	hypothetical protein
group_3989	hypothetical protein
group_3911	hypothetical protein
group_3107	hypothetical protein
group_3952	hypothetical protein
group_3971	hypothetical protein
group_2575	hypothetical protein
group_3956	hypothetical protein
group_3832	hypothetical protein
group_4140	hypothetical protein
group_3938	hypothetical protein
group_3893	hypothetical protein
group_3891	hypothetical protein
group_2574	hypothetical protein
group_3982	hypothetical protein
group_3910	hypothetical protein
group_3912	hypothetical protein
group_3855	hypothetical protein
group_3953	hypothetical protein
group_2953	hypothetical protein
group_3838	hypothetical protein
group_3968	hypothetical protein
group_3856	hypothetical protein
group_2963	hypothetical protein
group_3984	hypothetical protein
group_2585	hypothetical protein
group_3970	hypothetical protein
group_3931	hypothetical protein
group_2971	hypothetical protein
group_3955	hypothetical protein
group_3928	hypothetical protein
group_3867	hypothetical protein
group_3930	hypothetical protein
group_3898	hypothetical protein
group_3883	hypothetical protein
group_3961	hypothetical protein
group_3987	hypothetical protein
group_3929	hypothetical protein
group_3977	hypothetical protein
group_3975	hypothetical protein
group_3899	hypothetical protein
group_3834	hypothetical protein
group_3386	hypothetical protein
group_3053	hypothetical protein
group_3939	hypothetical protein
group_3986	hypothetical protein
group_680	hypothetical protein
group_3390	hypothetical protein
group_3850	hypothetical protein
group_3833	hypothetical protein
group_233	hypothetical protein
group_1895	hypothetical protein
group_4101	hypothetical protein
group_3389	hypothetical protein
group_1147	hypothetical protein
group_3388	hypothetical protein
group_3831	hypothetical protein
group_4100	hypothetical protein
group_4099	hypothetical protein
group_1720	hypothetical protein
group_4109	hypothetical protein
group_4096	hypothetical protein
group_465	hypothetical protein
group_4097	hypothetical protein
group_2094	hypothetical protein
group_3985	hypothetical protein
group_681	hypothetical protein
group_1894	hypothetical protein
group_855	hypothetical protein
group_3108	hypothetical protein
group_2691	hypothetical protein
group_4104	hypothetical protein
group_4105	hypothetical protein
group_1146	hypothetical protein
group_2690	hypothetical protein
group_1212	hypothetical protein
group_952	hypothetical protein
group_1649	hypothetical protein
group_3823	hypothetical protein
group_4125	hypothetical protein
group_3822	hypothetical protein
group_3813	hypothetical protein
group_2918	hypothetical protein
group_4106	hypothetical protein
group_3809	hypothetical protein
group_3808	hypothetical protein
group_3812	hypothetical protein
group_231	hypothetical protein
group_3818	hypothetical protein
group_3820	hypothetical protein
group_3400	hypothetical protein
group_232	hypothetical protein
group_347	hypothetical protein
group_471	hypothetical protein
group_4120	hypothetical protein
group_468	hypothetical protein
group_4112	hypothetical protein
group_1721	hypothetical protein
group_4121	hypothetical protein
group_4115	hypothetical protein
group_4122	hypothetical protein
group_466	hypothetical protein
group_4131	hypothetical protein
group_4143	hypothetical protein
group_854	hypothetical protein
group_1892	immunoglobulin G binding protein A
group_1893	immunoglobulin G binding protein A
group_3950	immunoglobulin G-binding protein SBI
group_4127	immunoglobulin G-binding protein SBI
group_27	IS1181 transposase
group_23	IS1181 transposase
group_20	IS1181 transposase
group_3783	IS1181 transposase
group_270	IS1181 transposase
group_28	IS1181 transposase
group_30	IS1181 transposase
group_264	IS1181 transposase
group_277	IS1181 transposase
group_266	IS1181 transposase
group_273	IS1181 transposase
group_276	IS1181 transposase
group_1091	IS1181 transposase
group_21	IS1181 transposase
group_269	IS1181 transposase
group_1093	IS1181 transposase
group_2613	ISSep1-like transposase
group_2614	ISSep1-like transposase
group_2617	ISSep1-like transposase
group_2615	ISSep1-like transposase
group_535	late competence protein, ComGA
group_1972	lipase precursor
group_3841	LysR family transcriptional regulator
group_1650	major facilitator superfamily transporter
group_1651	major facilitator superfamily transporter
mepB	MATE family multidrug efflux pump protein
group_3914	MerR family transcriptional regulator
group_3843	N-alpha-acetyl-L-2,4-diaminobutyric acid deacetylase
group_474	NiCoT family nickel (Ni2 )-cobalt (Co2 ) transporter
group_4114	pathogenicity island protein
group_4119	pathogenicity island protein
group_4118	pathogenicity island protein
group_3873	pathogenicity island protein, integrase
copA_1	P-ATPase superfamily P-type ATPase copper (Cu2 ) transporter
hmrA_1	peptidase, M20/M25/M40 family
group_2917	phage protein
group_3872	phage terminase, large subunit
group_2383	phosphoglycerol transferase I
group_3951	phospholipase C
group_1258	Probable L-ascorbate-6-phosphate lactonase UlaG
group_990	putative flavoprotein
group_3837	putative methyltransferase
group_238	putative methyltransferase
group_2940	putative methyltransferase
group_4117	putative phage primase
group_240	putative transposase for IS1272
group_245	putative transposase for IS1272
group_243	putative transposase for IS1272
group_246	putative transposase for IS1272
repN	Replication initiation protein
group_3819	Replicative DnaB-like helicase family protein
hsdS	restriction endonuclease S subunit
group_349	Ribulokinase
group_3948	S1B family serine protease SplE
group_3271	S1B family serine protease SplE
group_1517	Ser-Asp rich fibrinogen/bone sialoprotein-binding protein SdrD
nanB_2	Sialidase B
nanB_1	Sialidase B
nanB_3	Sialidase B
group_787	Sialidase B
group_789	Sialidase B
group_1987	staphylocoagulase precursor, Coa_1
coa_2	staphylocoagulase precursor, Coa_1
group_1989	staphylocoagulase precursor, Coa_1
group_3824	transcriptional activator
group_510	transcriptional antiterminator
group_4110	transcriptional regulator Cro/CI family
yqjI	Transcriptional regulator YqjI
group_3920	truncated transposase for IS1272
group_3897	Uncharacterized lipoprotein SA2158
ypuA_2	Uncharacterized protein YpuA
ypuA_1	Uncharacterized protein YpuA
yjmB	Uncharacterized symporter YjmB
group_3853	zinc-binding alcohol dehydrogenase

## Sheet: TableS4
Supplementary Table 4: The selection main spectrum profile (MSP) of S. schleiferi and S. coagulans isolates (N=18)
isolate	Host	Clinical_condition	Specimen	Country	Date	Urease	mecA	BRUKER MALDI	VITEK MS	Genome-bases sp.	Note
20S00327-1	human	unknown	Tissue	NL	2017	+	-	schleiferi	schleiferi	coagulans
21S00201-1	canine	otitis externa	Ear	NL	2019	+	-	schleiferi	schleiferi	coagulans
21S00615-1	canine	otitis externa	Ear	NL	2018	+	-	schleiferi	schleiferi	coagulans
214072902701-2	canine	otitis externa	Ear	NL	2014	+	-	schleiferi	schleiferi	coagulans
21S00143-1	canine	otitis externa	Ear	NL	2018	+	+	schleiferi	schleiferi	coagulans	methicillin-resistant
214082502402-1	canine	otitis externa	Ear	NL	2014	-	-	schleiferi	schleiferi	coagulans
21S00073-1	canine	otitis externa	Ear	NL	2016	-	-	schleiferi	schleiferi	coagulans
21S00141-1	canine	pyoderma	Skin	NL	2017	-	+	schleiferi	schleiferi	coagulans	methicillin-resistant
21S00871-1	equine	unknown	Utreus	NL	2021	-	-	schleiferi	schleiferi	coagulans
21S00088-1	feline	unknown	Ear	NL	2018	-	-	schleiferi	schleiferi	coagulans
20S00331-1	human	Bacteremia	Blood culture	NL	2018	-	-	schleiferi	schleiferi	schleiferi
20S00340-1	human	Bacteremia	Blood culture	NL	2013	-	-	schleiferi	schleiferi	schleiferi
20S00326-1	human	unknown	Tissue	NL	2016	-	-	schleiferi	schleiferi	schleiferi
20S00333-1	human	unknown	Tissue	NL	2012	-	-	schleiferi	schleiferi	schleiferi
20S00338-1	human	Bacteremia	Blood culture	NL	2014	-	-	schleiferi	schleiferi	schleiferi
20S00342-1	human	Bacteremia	Blood culture	NL	2018	-	-	schleiferi	schleiferi	schleiferi
20S00344-1	human	Bacteremia	Blood culture	NL	2002	-	-	schleiferi	schleiferi	schleiferi
20S00337-1	human	Bacteremia	Blood culture	NL	2017	-	-	schleiferi	schleiferi	schleiferi

## Sheet: TableS5
Supplementary Table 5: The identication of isolates using extended Bruker database 5672 including additional 18 MSP
isolate	Host	Clinical_condition	Specimen	Country	Date	database 5672	Consistency Categories	database 5672 +MSP18	Consistency Categories*	Genome-bases subsp.
20S00328-1	human	Bacteremia	Blood culture	NL	2002	schleiferi	category A	schleiferi/coagulans	category B	schleiferi
20S00329-1	human	unknown	Tissue	NL	2017	schleiferi	category A	schleiferi/coagulans	category B	schleiferi
20S00330-1	human	Bacteremia	Blood culture	NL	2017	schleiferi	category A	schleiferi/coagulans	category B	schleiferi
20S00332-1	human	Neurological	CSF	NL	2004	schleiferi	category A	schleiferi/coagulans	category B	schleiferi
20S00334-1	human	Bacteremia	Blood culture	NL	2017	schleiferi	category A	schleiferi/coagulans	category B	schleiferi
20S00335-1	human	Bacteremia	Blood culture	NL	2016	schleiferi	category A	schleiferi/coagulans	category B	schleiferi
20S00336-1	human	unknown	Tissue	NL	2004	schleiferi	category A	schleiferi/coagulans	category B	schleiferi
20S00339-1	human	unknown	Tissue	NL	2015	schleiferi	category A	schleiferi/coagulans	category B	schleiferi
20S00341-1	human	Bacteremia	Blood culture	NL	2016	schleiferi	category A	schleiferi/coagulans	category B	schleiferi
20S00343-1	human	Ascites	unknown	NL	2007	schleiferi	category A	schleiferi/coagulans	category B	schleiferi
20S00345-1	human	Neurological	CSF	NL	2004	schleiferi	category A	schleiferi/coagulans	category B	schleiferi
20S00581-1	human	Bacteremia	Blood culture	NL	2020	schleiferi	category A	schleiferi/coagulans	category B	schleiferi
20S00582-1	human	otitis externa	Ear	NL	2020	schleiferi	category A	schleiferi/coagulans	category B	coagulans
20S00583-1	human	unknown	unknown	NL	2020	schleiferi	category A	schleiferi/coagulans	category B	schleiferi
20S00584-1	human	wound	Tissue	NL	2012	schleiferi	category A	schleiferi/coagulans	category B	schleiferi
20S00585-1	human	wound	Tissue	NL	2016	schleiferi	category A	schleiferi/coagulans	category B	schleiferi
22S00076-1	human	dirty ulcer	unknown	NL	2021	schleiferi	category A	schleiferi/coagulans	category B	schleiferi
22S00077-1	human	eczema	skin	NL	2021	schleiferi	category A	schleiferi/coagulans	category B	schleiferi
22S00078-1	human	urinary tract infection	Urine	NL	2022	schleiferi	category A	schleiferi/coagulans	category B	schleiferi
21S00459-1	human	unknown	unknown	NL	2021	schleiferi	category A	schleiferi/coagulans	category B	schleiferi
20S00340-1	human	Bacteremia	Blood culture	NL	2013	schleiferi	category A	schleiferi/coagulans	category B	schleiferi
20S00326-1	human	unknown	Tissue	NL	2016	schleiferi	category A	schleiferi/coagulans	category B	schleiferi
20S00337-1	human	Bacteremia	Blood culture	NL	2017	schleiferi	category A	schleiferi/coagulans	category B	schleiferi
214082502402-1	canine	otitis externa	Ear	NL	2014	schleiferi	category A	schleiferi/coagulans	category B	coagulans
21S00141-1	canine	pyoderma	Skin	NL	2017	schleiferi	category A	schleiferi/coagulans	category B	coagulans
214062006201-1	canine	otitis externa	Ear	NL	2014	schleiferi	category A	schleiferi/coagulans	category B	coagulans
214070204801-3	canine	otitis externa	Ear	NL	2014	schleiferi	category A	schleiferi/coagulans	category B	coagulans
214072902701-2	canine	otitis externa	Ear	NL	2014	schleiferi	category A	schleiferi/coagulans	category B	coagulans
214082803201-1	canine	otitis externa	Ear	NL	2014	schleiferi	category A	schleiferi/coagulans	category B	coagulans
214090907801-1	canine	otitis externa	Ear	NL	2014	schleiferi	category A	schleiferi/coagulans	category B	coagulans
214111804401-1	canine	otitis externa	Ear	NL	2014	schleiferi	category A	schleiferi/coagulans	category B	coagulans
215010805101-1	canine	otitis externa	Ear	NL	2015	schleiferi	category A	schleiferi/coagulans	category B	coagulans
21S00068-1	canine	otitis externa	Ear	NL	2016	schleiferi	category A	schleiferi/coagulans	category B	coagulans
21S00070-1	canine	otitis externa	Ear	NL	2016	schleiferi	category A	schleiferi/coagulans	category B	coagulans
21S00071-1	canine	otitis externa	Ear	NL	2016	schleiferi	category A	schleiferi/coagulans	category B	coagulans
21S00072-1	canine	otitis externa	Ear	NL	2016	schleiferi	category A	schleiferi/coagulans	category B	coagulans
21S00074-1	canine	otitis externa	Ear	NL	2016	schleiferi	category A	schleiferi/coagulans	category B	coagulans
21S00075-1	feline	otitis externa	Ear	NL	2016	schleiferi	category A	schleiferi/coagulans	category B	coagulans
21S00080-1	canine	otitis externa	Ear	NL	2017	schleiferi	category A	schleiferi/coagulans	category B	coagulans
21S00082-1	canine	otitis externa	Ear	NL	2017	schleiferi	category A	schleiferi/coagulans	category B	coagulans
21S00142-1	canine	unknown	Skin	NL	2018	schleiferi	category A	schleiferi/coagulans	category B	coagulans
21S00144-1	canine	otitis externa	Ear	NL	2019	schleiferi	category A	schleiferi/coagulans	category B	coagulans
21S00145-1	canine	pyoderma	Skin	NL	2019	schleiferi	category A	schleiferi/coagulans	category B	coagulans
21S00146-1	canine	wound	Skin	NL	2019	schleiferi	category A	schleiferi/coagulans	category B	coagulans
21S00147-1	canine	otitis externa	Ear	NL	2020	schleiferi	category A	schleiferi/coagulans	category B	coagulans
21S00148-1	canine	fistula	Skin	NL	2020	schleiferi	category A	schleiferi/coagulans	category B	coagulans
21S00149-1	canine	otitis externa	Ear	NL	2020	schleiferi	category A	schleiferi/coagulans	category B	coagulans
Catergory	Description
A	Species Consistency
B	Genus Consistency
C	No Consistency
